# Supplementary material for: Visible-Light-Driven Z-Type Pg-C3N4/Nitrogen Doped Biochar/BiVO4 Photo-Catalysts for the Degradation of Norfloxacin
Source: Materials (Basel). 2024 Apr 3;17(7):1634. doi: 10.3390/ma17071634 (PMC11012328; doi:10.3390/ma17071634)
Supplement: Supplementary file 1 [file materials-17-01634-s001.zip]

Archive with 1 entries (1 files):
- materials-2935095-supplementary.pdf
